# Supplementary material for: Sleep Is a Family Affair: A Systematic Review and Meta-Analysis of Longitudinal Studies on the Interplay between Adolescents’ Sleep and Family Factors
Source: Int J Environ Res Public Health. 2023 Mar 4;20(5):4572. doi: 10.3390/ijerph20054572 (PMC10001512; doi:10.3390/ijerph20054572)
Supplement: Supplementary file 1 [file ijerph-20-04572-s001.zip]

Archive with 1 entries (1 files):
- ijerph-2141746-supplementary.pdf
